# Supplementary material for: Does color matter? Molecular and ecological divergence in four sympatric color morphs of a coral reef fish
Source: Ecol Evol. 2020 Sep 3;10(18):9663–81. doi: 10.1002/ece3.6566 (PMC7520180; doi:10.1002/ece3.6566)
Supplement: Supplementary file 1 — Tables S1andS2 [file ECE3-10-9663-s001.xlsx]

## Sheet: Table S1
TABLE S1 Metadata for samples used in this study for life history data. Unique material sample IDs, date collected and collection location including latitude and longitude are listed. Color morphs are defined as: Morph 1 = prominent yellow horizontal stripes across the majority of its body; Morph 2 = white ventral side and the dorsal half may vary in a combination of yellow, red, and black; Morph…
materialSampleID	family	genus	species	yearCollected	monthCollected	dayCollected	country	locality	habitat	decimalLatitude	decimalLongitude	coordinateUncertaintyInMeters	Color Morph	Sex	Total length (mm)	weight (grams)	Consensus age (years)
PFO118	Cirrhitidae	Paracirrhites	forsteri	2014	09	08	Saudi Arabia	Al Fahal, Thuwal	coral reef	22.2661	38.9636	500	1	M	143
PFO119	Cirrhitidae	Paracirrhites	forsteri	2014	09	08	Saudi Arabia	Al Fahal, Thuwal	coral reef	22.2661	38.9636	500	1	U	152		4
PFO120	Cirrhitidae	Paracirrhites	forsteri	2014	06	04	Saudi Arabia	Abu Madafi, Thuwal	coral reef	22.0718	38.7732	500	1	U	97		4
PFO121	Cirrhitidae	Paracirrhites	forsteri	2014	06	04	Saudi Arabia	Abu Madafi, Thuwal	coral reef	22.0718	38.7732	500	1	F	84		2
PFO122	Cirrhitidae	Paracirrhites	forsteri	2014	05	31	Saudi Arabia	Dohra, Al Lith	coral reef	19.8289	39.8985	500	1	U	100		5
PFO123	Cirrhitidae	Paracirrhites	forsteri	2014	05	31	Saudi Arabia	Dohra, Al Lith	coral reef	19.8289	39.8985	500	1	M	146
PFO124	Cirrhitidae	Paracirrhites	forsteri	2014	05	31	Saudi Arabia	Dohra, Al Lith	coral reef	19.8289	39.8985	500	1	U	135
PFO125	Cirrhitidae	Paracirrhites	forsteri	2014	05	31	Saudi Arabia	Dohra, Al Lith	coral reef	19.8289	39.8985	500	1	F	125		7
PFO126	Cirrhitidae	Paracirrhites	forsteri	2014	09	08	Saudi Arabia	Al Fahal, Thuwal	coral reef	22.2661	38.9636	500	1	U	110		4
PFO127	Cirrhitidae	Paracirrhites	forsteri	2014	09	08	Saudi Arabia	Al Fahal, Thuwal	coral reef	22.2661	38.9636	500	1	U	112		5
PFO128	Cirrhitidae	Paracirrhites	forsteri	2014	06	01	Saudi Arabia	Malathu, Al Lith	coral reef	19.7513	39.9111	500	1	U	120		8
PFO129	Cirrhitidae	Paracirrhites	forsteri	2014	09	18	Saudi Arabia	Qita Al Kirsh, Thuwal	coral reef	22.4306	38.9952	500	1	U	133		8
PFO130	Cirrhitidae	Paracirrhites	forsteri	2014	09	18	Saudi Arabia	Qita Al Kirsh, Thuwal	coral reef	22.4306	38.9952	500	4	F	121		10
PFO131	Cirrhitidae	Paracirrhites	forsteri	2014	06	01	Saudi Arabia	Malathu, Al Lith	coral reef	19.7513	39.9111	500	4	F	89
PFO132	Cirrhitidae	Paracirrhites	forsteri	2014	06	02	Saudi Arabia	Mar Mar, Al Lith	coral reef	19.8434	39.9336	500	4	F	78		5
PFO133	Cirrhitidae	Paracirrhites	forsteri	2014	06	02	Saudi Arabia	Mar Mar, Al Lith	coral reef	19.8434	39.9336	500	4	F	110
PFO134	Cirrhitidae	Paracirrhites	forsteri	2014	09	10	Saudi Arabia	Um Al-Balm, Thuwal	coral reef	22.1937	38.9495	500	4	F	90		7
PFO135	Cirrhitidae	Paracirrhites	forsteri	2014	09	10	Saudi Arabia	Um Al-Balm, Thuwal	coral reef	22.1937	38.9495	500	4	F	85
PFO136	Cirrhitidae	Paracirrhites	forsteri	2014	09	16	Saudi Arabia	Um Al-Balm, Thuwal	coral reef	22.1937	38.9495	500	4	F	97		7
PFO137	Cirrhitidae	Paracirrhites	forsteri	2014	09	16	Saudi Arabia	Abu Madafi, Thuwal	coral reef	22.0718	38.7732	500	4	F	115		9
PFO138	Cirrhitidae	Paracirrhites	forsteri	2014	09	16	Saudi Arabia	Abu Madafi, Thuwal	coral reef	22.0718	38.7732	500	4	F	95		8
PFO139	Cirrhitidae	Paracirrhites	forsteri	2014	09	16	Saudi Arabia	Abu Madafi, Thuwal	coral reef	22.0718	38.7732	500	4	F	105		6
PFO140	Cirrhitidae	Paracirrhites	forsteri	2014	09	16	Saudi Arabia	Abu Madafi, Thuwal	coral reef	22.0718	38.7732	500	4	U	84		6
PFO141	Cirrhitidae	Paracirrhites	forsteri	2014	09	16	Saudi Arabia	Abu Madafi, Thuwal	coral reef	22.0718	38.7732	500	4	F	110		7
PFO142	Cirrhitidae	Paracirrhites	forsteri	2014	09	16	Saudi Arabia	Abu Madafi, Thuwal	coral reef	22.0718	38.7732	500	4	M	95
PFO143	Cirrhitidae	Paracirrhites	forsteri	2014	09	16	Saudi Arabia	Abu Madafi, Thuwal	coral reef	22.0718	38.7732	500	4	F	113		6
PFO144	Cirrhitidae	Paracirrhites	forsteri	2014	09	16	Saudi Arabia	Abu Madafi, Thuwal	coral reef	22.0718	38.7732	500	4	F	97		5
PFO145	Cirrhitidae	Paracirrhites	forsteri	2014	09	16	Saudi Arabia	Abu Madafi, Thuwal	coral reef	22.0718	38.7732	500	4	F	91		4
PFO146	Cirrhitidae	Paracirrhites	forsteri	2014	09	18	Saudi Arabia	Shi'b Nazar, Thuwal	coral reef	22.3285	38.8516	500	4	F	113		7
PFO147	Cirrhitidae	Paracirrhites	forsteri	2014	09	11	Saudi Arabia	Shi'b Nazar, Thuwal	coral reef	22.3285	38.8516	500	4	F	83
PFO148	Cirrhitidae	Paracirrhites	forsteri	2014	09	15	Saudi Arabia	Abu Madafi, Thuwal	coral reef	22.0718	38.7732	500	4	M	84
PFO149	Cirrhitidae	Paracirrhites	forsteri	2014	09	16	Saudi Arabia	Abu Madafi, Thuwal	coral reef	22.0718	38.7732	500	4	M	105		3
PFO150	Cirrhitidae	Paracirrhites	forsteri	2014	06	01	Saudi Arabia	Long Reef, Al Lith	coral reef	19.7664	39.8922	500	2	F	75
PFO151	Cirrhitidae	Paracirrhites	forsteri	2014	05	31	Saudi Arabia	Dohra, Al Lith	coral reef	19.8289	39.8985	500	2	F	110		6
PFO152	Cirrhitidae	Paracirrhites	forsteri	2014	05	31	Saudi Arabia	Dohra, Al Lith	coral reef	19.8289	39.8985	500	2	F	119		5
PFO153	Cirrhitidae	Paracirrhites	forsteri	2014	05	31	Saudi Arabia	Dohra, Al Lith	coral reef	19.8289	39.8985	500	2	F	94
PFO154	Cirrhitidae	Paracirrhites	forsteri	2014	06	02	Saudi Arabia	Mar Mar, Al Lith	coral reef	19.8434	39.9336	500	2	U	64		2
PFO155	Cirrhitidae	Paracirrhites	forsteri	2014	06	02	Saudi Arabia	Mar Mar, Al Lith	coral reef	19.8434	39.9336	500	2	U	69		3
PFO156	Cirrhitidae	Paracirrhites	forsteri	2014	05	31	Saudi Arabia	Dohra, Al Lith	coral reef	19.8289	39.8985	500	3	U	65
PFO157	Cirrhitidae	Paracirrhites	forsteri	2014	06	01	Saudi Arabia	Long Reef, Al Lith	coral reef	19.7664	39.8922	500	3	U	76		3
PFO158	Cirrhitidae	Paracirrhites	forsteri	2014	06	01	Saudi Arabia	Al Jadir, Al Lith	coral reef	19.7885	39.9568	500	3	U	60		2
PFO159	Cirrhitidae	Paracirrhites	forsteri	2014	06	02	Saudi Arabia	Mar Mar, Al Lith	coral reef	19.8434	39.9336	500	3	M	54		1
PFO160	Cirrhitidae	Paracirrhites	forsteri	2014	09	15	Saudi Arabia	Abu Madafi, Thuwal	coral reef	22.0718	38.7732	500	3	U	63
PFO161	Cirrhitidae	Paracirrhites	forsteri	2014	09	15	Saudi Arabia	Abu Madafi, Thuwal	coral reef	22.0718	38.7732	500	3	F	70		4
PFO162	Cirrhitidae	Paracirrhites	forsteri	2014	09	15	Saudi Arabia	Abu Madafi, Thuwal	coral reef	22.0718	38.7732	500	3	U	75		3
PFO163	Cirrhitidae	Paracirrhites	forsteri	2014	09	15	Saudi Arabia	Abu Madafi, Thuwal	coral reef	22.0718	38.7732	500	3	U	81		4
PFO164	Cirrhitidae	Paracirrhites	forsteri	2014	09	16	Saudi Arabia	Abu Madafi, Thuwal	coral reef	22.0718	38.7732	500	3	U	75
PFO165	Cirrhitidae	Paracirrhites	forsteri	2014	09	16	Saudi Arabia	Abu Madafi, Thuwal	coral reef	22.0718	38.7732	500	3	U	63
PFO166	Cirrhitidae	Paracirrhites	forsteri	2014	09	16	Saudi Arabia	Abu Madafi, Thuwal	coral reef	22.0718	38.7732	500	3	M	80		3
PFO167	Cirrhitidae	Paracirrhites	forsteri	2014	09	16	Saudi Arabia	Abu Madafi, Thuwal	coral reef	22.0718	38.7732	500	3	U	47
PFO168	Cirrhitidae	Paracirrhites	forsteri	2014	09	16	Saudi Arabia	Abu Madafi, Thuwal	coral reef	22.0718	38.7732	500	3	U	57		1
PFO169	Cirrhitidae	Paracirrhites	forsteri	2014	09	16	Saudi Arabia	Abu Madafi, Thuwal	coral reef	22.0718	38.7732	500	3	U	77
PFO170	Cirrhitidae	Paracirrhites	forsteri	2014	09	16	Saudi Arabia	Abu Madafi, Thuwal	coral reef	22.0718	38.7732	500	3	U	57
PFO171	Cirrhitidae	Paracirrhites	forsteri	2014	09	16	Saudi Arabia	Abu Madafi, Thuwal	coral reef	22.0718	38.7732	500	3	U	74		6
PFO172	Cirrhitidae	Paracirrhites	forsteri	2014	09	16	Saudi Arabia	Abu Madafi, Thuwal	coral reef	22.0718	38.7732	500	3	U	50
PFO173	Cirrhitidae	Paracirrhites	forsteri	2014	09	16	Saudi Arabia	Abu Madafi, Thuwal	coral reef	22.0718	38.7732	500	3	F	100		6
PFO174	Cirrhitidae	Paracirrhites	forsteri	2014	09	16	Saudi Arabia	Abu Madafi, Thuwal	coral reef	22.0718	38.7732	500	3	U	65
PFO175	Cirrhitidae	Paracirrhites	forsteri	2014	09	16	Saudi Arabia	Um Al-Balm, Thuwal	coral reef	22.1937	38.9495	500	3	U	60		2
PFO176	Cirrhitidae	Paracirrhites	forsteri	2014	09	16	Saudi Arabia	Um Al-Balm, Thuwal	coral reef	22.1937	38.9495	500	3	U	84		3
PFO177	Cirrhitidae	Paracirrhites	forsteri	2014	09	16	Saudi Arabia	Um Al-Balm, Thuwal	coral reef	22.1937	38.9495	500	3	U	56
PFO178	Cirrhitidae	Paracirrhites	forsteri	2014	09	16	Saudi Arabia	Um Al-Balm, Thuwal	coral reef	22.1937	38.9495	500	3	U	54
PFO179	Cirrhitidae	Paracirrhites	forsteri	2014	09	16	Saudi Arabia	Um Al-Balm, Thuwal	coral reef	22.1937	38.9495	500	3	U	55
PFO180	Cirrhitidae	Paracirrhites	forsteri	2014	09	16	Saudi Arabia	Um Al-Balm, Thuwal	coral reef	22.1937	38.9495	500	3	U	60		5
PFO181	Cirrhitidae	Paracirrhites	forsteri	2014	09	16	Saudi Arabia	Um Al-Balm, Thuwal	coral reef	22.1937	38.9495	500	3	U	68		4
PFO182	Cirrhitidae	Paracirrhites	forsteri	2014	09	16	Saudi Arabia	Um Al-Balm, Thuwal	coral reef	22.1937	38.9495	500	3	U	58		1
PFO183	Cirrhitidae	Paracirrhites	forsteri	2014	09	16	Saudi Arabia	Um Al-Balm, Thuwal	coral reef	22.1937	38.9495	500	3	F	85
PFO184	Cirrhitidae	Paracirrhites	forsteri	2015	08	18	Saudi Arabia	Al Fahal, Thuwal	coral reef	22.2661	38.9636	500	1	U	152	68	6
PFO185	Cirrhitidae	Paracirrhites	forsteri	2015	08	18	Saudi Arabia	Al Fahal, Thuwal	coral reef	22.2661	38.9636	500	1	U	120	30	6
PFO186	Cirrhitidae	Paracirrhites	forsteri	2015	08	18	Saudi Arabia	Al Fahal, Thuwal	coral reef	22.2661	38.9636	500	1	U	104	17	4
PFO187	Cirrhitidae	Paracirrhites	forsteri	2015	08	18	Saudi Arabia	Al Fahal, Thuwal	coral reef	22.2661	38.9636	500	1	U	102	22
PFO188	Cirrhitidae	Paracirrhites	forsteri	2015	08	18	Saudi Arabia	Al Fahal, Thuwal	coral reef	22.2661	38.9636	500	1	U	119	27
PFO189	Cirrhitidae	Paracirrhites	forsteri	2015	08	18	Saudi Arabia	Al Fahal, Thuwal	coral reef	22.2661	38.9636	500	1	U	131	37	6
PFO190	Cirrhitidae	Paracirrhites	forsteri	2015	08	18	Saudi Arabia	Al Fahal, Thuwal	coral reef	22.2661	38.9636	500	1	U	78	9	4
PFO191	Cirrhitidae	Paracirrhites	forsteri	2015	08	18	Saudi Arabia	Al Fahal, Thuwal	coral reef	22.2661	38.9636	500	1	U	86	11	4
PFO192	Cirrhitidae	Paracirrhites	forsteri	2015	08	18	Saudi Arabia	Al Fahal, Thuwal	coral reef	22.2661	38.9636	500	1	U	80	8
PFO193	Cirrhitidae	Paracirrhites	forsteri	2015	08	18	Saudi Arabia	Al Fahal, Thuwal	coral reef	22.2661	38.9636	500	1	F	113	23	3
PFO194	Cirrhitidae	Paracirrhites	forsteri	2015	08	18	Saudi Arabia	Al Fahal, Thuwal	coral reef	22.2661	38.9636	500	1	M	118	30	5
PFO195	Cirrhitidae	Paracirrhites	forsteri	2015	08	18	Saudi Arabia	Al Fahal, Thuwal	coral reef	22.2661	38.9636	500	1	M	84	9	4
PFO196	Cirrhitidae	Paracirrhites	forsteri	2015	08	18	Saudi Arabia	Al Fahal, Thuwal	coral reef	22.2661	38.9636	500	1	F	106	18	5
PFO197	Cirrhitidae	Paracirrhites	forsteri	2015	08	18	Saudi Arabia	Al Fahal, Thuwal	coral reef	22.2661	38.9636	500	1	U	102	16	4
PFO198	Cirrhitidae	Paracirrhites	forsteri	2015	08	18	Saudi Arabia	Al Fahal, Thuwal	coral reef	22.2661	38.9636	500	1	M	109	21	4
PFO199	Cirrhitidae	Paracirrhites	forsteri	2015	08	18	Saudi Arabia	Al Fahal, Thuwal	coral reef	22.2661	38.9636	500	1	M	110	21	6
PFO200	Cirrhitidae	Paracirrhites	forsteri	2015	08	18	Saudi Arabia	Al Fahal, Thuwal	coral reef	22.2661	38.9636	500	1	M	112	22	4
PFO201	Cirrhitidae	Paracirrhites	forsteri	2015	08	18	Saudi Arabia	Al Fahal, Thuwal	coral reef	22.2661	38.9636	500	1	M	118	25	6
PFO202	Cirrhitidae	Paracirrhites	forsteri	2015	08	18	Saudi Arabia	Al Fahal, Thuwal	coral reef	22.2661	38.9636	500	1	M	134	42	4
PFO203	Cirrhitidae	Paracirrhites	forsteri	2015	08	18	Saudi Arabia	Al Fahal, Thuwal	coral reef	22.2661	38.9636	500	1	F	91	11
PFO204	Cirrhitidae	Paracirrhites	forsteri	2015	08	18	Saudi Arabia	Al Fahal, Thuwal	coral reef	22.2661	38.9636	500	1	U	116	24	6
PFO205	Cirrhitidae	Paracirrhites	forsteri	2015	08	18	Saudi Arabia	Al Fahal, Thuwal	coral reef	22.2661	38.9636	500	1	M	126	35	5
PFO207	Cirrhitidae	Paracirrhites	forsteri	2015	08	18	Saudi Arabia	Al Fahal, Thuwal	coral reef	22.2661	38.9636	500	1	F	118	27	6
PFO208	Cirrhitidae	Paracirrhites	forsteri	2015	08	18	Saudi Arabia	Al Fahal, Thuwal	coral reef	22.2661	38.9636	500	1	F	79	8
PFO209	Cirrhitidae	Paracirrhites	forsteri	2015	08	18	Saudi Arabia	Al Fahal, Thuwal	coral reef	22.2661	38.9636	500	1	M	139	47	6
PFO210	Cirrhitidae	Paracirrhites	forsteri	2015	08	18	Saudi Arabia	Al Fahal, Thuwal	coral reef	22.2661	38.9636	500	1	M	149	56	10
PFO211	Cirrhitidae	Paracirrhites	forsteri	2015	08	18	Saudi Arabia	Al Fahal, Thuwal	coral reef	22.2661	38.9636	500	1	U	91	10
PFO212	Cirrhitidae	Paracirrhites	forsteri	2015	08	18	Saudi Arabia	Al Fahal, Thuwal	coral reef	22.2661	38.9636	500	1	M	136	41	7
PFO213	Cirrhitidae	Paracirrhites	forsteri	2015	08	18	Saudi Arabia	Al Fahal, Thuwal	coral reef	22.2661	38.9636	500	1	U	117	25
PFO214	Cirrhitidae	Paracirrhites	forsteri	2015	08	18	Saudi Arabia	Al Fahal, Thuwal	coral reef	22.2661	38.9636	500	1	M	99	15	4
PFO215	Cirrhitidae	Paracirrhites	forsteri	2015	08	18	Saudi Arabia	Al Fahal, Thuwal	coral reef	22.2661	38.9636	500	1	F	95	13
PFO216	Cirrhitidae	Paracirrhites	forsteri	2015	08	18	Saudi Arabia	Al Fahal, Thuwal	coral reef	22.2661	38.9636	500	1	F	100	15
PFO217	Cirrhitidae	Paracirrhites	forsteri	2015	08	18	Saudi Arabia	Al Fahal, Thuwal	coral reef	22.2661	38.9636	500	1	F	96	13	6
PFO218	Cirrhitidae	Paracirrhites	forsteri	2015	08	18	Saudi Arabia	Al Fahal, Thuwal	coral reef	22.2661	38.9636	500	1	M	138	46	8
PFO219	Cirrhitidae	Paracirrhites	forsteri	2015	08	18	Saudi Arabia	Al Fahal, Thuwal	coral reef	22.2661	38.9636	500	1	U	101	16	4
PFO220	Cirrhitidae	Paracirrhites	forsteri	2015	08	18	Saudi Arabia	Al Fahal, Thuwal	coral reef	22.2661	38.9636	500	1	U	117	27	6
PFO221	Cirrhitidae	Paracirrhites	forsteri	2015	08	18	Saudi Arabia	Al Fahal, Thuwal	coral reef	22.2661	38.9636	500	1	M	134	41	5
PFO222	Cirrhitidae	Paracirrhites	forsteri	2015	08	18	Saudi Arabia	Al Fahal, Thuwal	coral reef	22.2661	38.9636	500	1	M	135	39	6
PFO223	Cirrhitidae	Paracirrhites	forsteri	2015	08	18	Saudi Arabia	Al Fahal, Thuwal	coral reef	22.2661	38.9636	500	1	F	133	41	7
PFO224	Cirrhitidae	Paracirrhites	forsteri	2015	08	18	Saudi Arabia	Al Fahal, Thuwal	coral reef	22.2661	38.9636	500	1	M	94	11	3
PFO225	Cirrhitidae	Paracirrhites	forsteri	2015	08	18	Saudi Arabia	Al Fahal, Thuwal	coral reef	22.2661	38.9636	500	4	F	95	12	5
PFO226	Cirrhitidae	Paracirrhites	forsteri	2015	08	18	Saudi Arabia	Al Fahal, Thuwal	coral reef	22.2661	38.9636	500	4	U	109	20	7
PFO227	Cirrhitidae	Paracirrhites	forsteri	2015	08	18	Saudi Arabia	Al Fahal, Thuwal	coral reef	22.2661	38.9636	500	4	F	109	20	4
PFO228	Cirrhitidae	Paracirrhites	forsteri	2015	08	18	Saudi Arabia	Al Fahal, Thuwal	coral reef	22.2661	38.9636	500	4	U	101	19	5
PFO229	Cirrhitidae	Paracirrhites	forsteri	2015	08	18	Saudi Arabia	Al Fahal, Thuwal	coral reef	22.2661	38.9636	500	4	M	124	34	10
PFO230	Cirrhitidae	Paracirrhites	forsteri	2015	08	18	Saudi Arabia	Al Fahal, Thuwal	coral reef	22.2661	38.9636	500	4	U	96	13	4
PFO231	Cirrhitidae	Paracirrhites	forsteri	2015	08	18	Saudi Arabia	Al Fahal, Thuwal	coral reef	22.2661	38.9636	500	4	F	102	17	6
PFO232	Cirrhitidae	Paracirrhites	forsteri	2015	08	18	Saudi Arabia	Al Fahal, Thuwal	coral reef	22.2661	38.9636	500	4	F	99	16	6
PFO233	Cirrhitidae	Paracirrhites	forsteri	2015	08	18	Saudi Arabia	Al Fahal, Thuwal	coral reef	22.2661	38.9636	500	4	F	101	16	6
PFO234	Cirrhitidae	Paracirrhites	forsteri	2015	08	18	Saudi Arabia	Al Fahal, Thuwal	coral reef	22.2661	38.9636	500	2	U	85	11
PFO235	Cirrhitidae	Paracirrhites	forsteri	2015	08	18	Saudi Arabia	Al Fahal, Thuwal	coral reef	22.2661	38.9636	500	2	M	139	44	8
PFO236	Cirrhitidae	Paracirrhites	forsteri	2015	08	18	Saudi Arabia	Al Fahal, Thuwal	coral reef	22.2661	38.9636	500	2	M	127	39
PFO237	Cirrhitidae	Paracirrhites	forsteri	2015	08	18	Saudi Arabia	Al Fahal, Thuwal	coral reef	22.2661	38.9636	500	2	M	123	34	7
PFO238	Cirrhitidae	Paracirrhites	forsteri	2015	08	18	Saudi Arabia	Al Fahal, Thuwal	coral reef	22.2661	38.9636	500	2	F	118	28
PFO239	Cirrhitidae	Paracirrhites	forsteri	2015	08	18	Saudi Arabia	Al Fahal, Thuwal	coral reef	22.2661	38.9636	500	2	F	113	25	4
PFO240	Cirrhitidae	Paracirrhites	forsteri	2015	08	18	Saudi Arabia	Al Fahal, Thuwal	coral reef	22.2661	38.9636	500	2	U	123	30	5
PFO241	Cirrhitidae	Paracirrhites	forsteri	2015	08	18	Saudi Arabia	Al Fahal, Thuwal	coral reef	22.2661	38.9636	500	2	F	85	10	2
PFO242	Cirrhitidae	Paracirrhites	forsteri	2015	08	18	Saudi Arabia	Al Fahal, Thuwal	coral reef	22.2661	38.9636	500	2	F	78	9	2
PFO243	Cirrhitidae	Paracirrhites	forsteri	2015	08	18	Saudi Arabia	Al Fahal, Thuwal	coral reef	22.2661	38.9636	500	2	F	98	16	3
PFO244	Cirrhitidae	Paracirrhites	forsteri	2015	08	18	Saudi Arabia	Al Fahal, Thuwal	coral reef	22.2661	38.9636	500	2	M	136	44	4
PFO245	Cirrhitidae	Paracirrhites	forsteri	2015	08	18	Saudi Arabia	Al Fahal, Thuwal	coral reef	22.2661	38.9636	500	2	M	101	21	6
PFO246	Cirrhitidae	Paracirrhites	forsteri	2015	08	18	Saudi Arabia	Al Fahal, Thuwal	coral reef	22.2661	38.9636	500	2	F	88	10	3
PFO247	Cirrhitidae	Paracirrhites	forsteri	2015	08	18	Saudi Arabia	Al Fahal, Thuwal	coral reef	22.2661	38.9636	500	2	M	86	10	2
PFO248	Cirrhitidae	Paracirrhites	forsteri	2015	08	18	Saudi Arabia	Al Fahal, Thuwal	coral reef	22.2661	38.9636	500	2	F	81	8	4
PFO249	Cirrhitidae	Paracirrhites	forsteri	2015	08	18	Saudi Arabia	Al Fahal, Thuwal	coral reef	22.2661	38.9636	500	2	U	79	5
PFO250	Cirrhitidae	Paracirrhites	forsteri	2015	08	18	Saudi Arabia	Al Fahal, Thuwal	coral reef	22.2661	38.9636	500	3	U	78	7
PFO251	Cirrhitidae	Paracirrhites	forsteri	2015	08	18	Saudi Arabia	Al Fahal, Thuwal	coral reef	22.2661	38.9636	500	3	F	80	7	6
PFO252	Cirrhitidae	Paracirrhites	forsteri	2015	08	18	Saudi Arabia	Al Fahal, Thuwal	coral reef	22.2661	38.9636	500	3	M	89	11	5
PFO253	Cirrhitidae	Paracirrhites	forsteri	2015	08	18	Saudi Arabia	Al Fahal, Thuwal	coral reef	22.2661	38.9636	500	3	U	70	6	4
PFO254	Cirrhitidae	Paracirrhites	forsteri	2015	08	19	Saudi Arabia	Al Fahal, Thuwal	coral reef	22.2661	38.9636	500	3	U	26
PFO255	Cirrhitidae	Paracirrhites	forsteri	2015	08	19	Saudi Arabia	Al Fahal, Thuwal	coral reef	22.2661	38.9636	500	3	U	29
PFO256	Cirrhitidae	Paracirrhites	forsteri	2015	08	19	Saudi Arabia	Al Fahal, Thuwal	coral reef	22.2661	38.9636	500	3	U	21
PFO257	Cirrhitidae	Paracirrhites	forsteri	2015	08	19	Saudi Arabia	Al Fahal, Thuwal	coral reef	22.2661	38.9636	500	3	U	37	1	1
PFO258	Cirrhitidae	Paracirrhites	forsteri	2015	08	19	Saudi Arabia	Al Fahal, Thuwal	coral reef	22.2661	38.9636	500	3	U	44	1
PFO259	Cirrhitidae	Paracirrhites	forsteri	2015	08	19	Saudi Arabia	Al Fahal, Thuwal	coral reef	22.2661	38.9636	500	2	U	30
PFO260	Cirrhitidae	Paracirrhites	forsteri	2015	08	19	Saudi Arabia	Al Fahal, Thuwal	coral reef	22.2661	38.9636	500	2	U	30
PFO261	Cirrhitidae	Paracirrhites	forsteri	2015	08	19	Saudi Arabia	Al Fahal, Thuwal	coral reef	22.2661	38.9636	500	1	F	132	38	10
PFO262	Cirrhitidae	Paracirrhites	forsteri	2015	08	19	Saudi Arabia	Al Fahal, Thuwal	coral reef	22.2661	38.9636	500	1	M	141	47	5
PFO263	Cirrhitidae	Paracirrhites	forsteri	2015	08	19	Saudi Arabia	Al Fahal, Thuwal	coral reef	22.2661	38.9636	500	1	M	139	42	5
PFO264	Cirrhitidae	Paracirrhites	forsteri	2015	08	19	Saudi Arabia	Al Fahal, Thuwal	coral reef	22.2661	38.9636	500	1	U	137	40	6
PFO265	Cirrhitidae	Paracirrhites	forsteri	2015	08	19	Saudi Arabia	Al Fahal, Thuwal	coral reef	22.2661	38.9636	500	1	M	136	45	7
PFO266	Cirrhitidae	Paracirrhites	forsteri	2015	08	19	Saudi Arabia	Al Fahal, Thuwal	coral reef	22.2661	38.9636	500	1	F	96	13	4
PFO267	Cirrhitidae	Paracirrhites	forsteri	2015	08	19	Saudi Arabia	Al Fahal, Thuwal	coral reef	22.2661	38.9636	500	1	F	103	17	6
PFO268	Cirrhitidae	Paracirrhites	forsteri	2015	08	19	Saudi Arabia	Al Fahal, Thuwal	coral reef	22.2661	38.9636	500	1	M	141	47	7
PFO269	Cirrhitidae	Paracirrhites	forsteri	2015	08	19	Saudi Arabia	Al Fahal, Thuwal	coral reef	22.2661	38.9636	500	1	M	126	33	7
PFO270	Cirrhitidae	Paracirrhites	forsteri	2015	08	19	Saudi Arabia	Al Fahal, Thuwal	coral reef	22.2661	38.9636	500	2	M	140	48	6
PFO271	Cirrhitidae	Paracirrhites	forsteri	2015	08	19	Saudi Arabia	Al Fahal, Thuwal	coral reef	22.2661	38.9636	500	2	F	92	13
PFO272	Cirrhitidae	Paracirrhites	forsteri	2015	08	19	Saudi Arabia	Al Fahal, Thuwal	coral reef	22.2661	38.9636	500	2	U	97	14	4
PFO273	Cirrhitidae	Paracirrhites	forsteri	2015	08	19	Saudi Arabia	Al Fahal, Thuwal	coral reef	22.2661	38.9636	500	2	M	105	20	4
PFO274	Cirrhitidae	Paracirrhites	forsteri	2015	08	19	Saudi Arabia	Al Fahal, Thuwal	coral reef	22.2661	38.9636	500	2	U	89	11	3
PFO275	Cirrhitidae	Paracirrhites	forsteri	2015	08	19	Saudi Arabia	Al Fahal, Thuwal	coral reef	22.2661	38.9636	500	2	F	121	28	4
PFO276	Cirrhitidae	Paracirrhites	forsteri	2015	08	19	Saudi Arabia	Al Fahal, Thuwal	coral reef	22.2661	38.9636	500	2	M	76	7	3
PFO277	Cirrhitidae	Paracirrhites	forsteri	2015	08	19	Saudi Arabia	Al Fahal, Thuwal	coral reef	22.2661	38.9636	500	2	F	107	20	4
PFO278	Cirrhitidae	Paracirrhites	forsteri	2015	08	19	Saudi Arabia	Al Fahal, Thuwal	coral reef	22.2661	38.9636	500	2	M	98	14	6
PFO279	Cirrhitidae	Paracirrhites	forsteri	2015	08	19	Saudi Arabia	Al Fahal, Thuwal	coral reef	22.2661	38.9636	500	2	U	69	6	2
PFO280	Cirrhitidae	Paracirrhites	forsteri	2015	08	19	Saudi Arabia	Al Fahal, Thuwal	coral reef	22.2661	38.9636	500	2	M	91	11	4
PFO281	Cirrhitidae	Paracirrhites	forsteri	2015	08	19	Saudi Arabia	Al Fahal, Thuwal	coral reef	22.2661	38.9636	500	2	U	65	5	1
PFO282	Cirrhitidae	Paracirrhites	forsteri	2015	08	19	Saudi Arabia	Al Fahal, Thuwal	coral reef	22.2661	38.9636	500	2	M	109	21	4
PFO283	Cirrhitidae	Paracirrhites	forsteri	2015	08	19	Saudi Arabia	Al Fahal, Thuwal	coral reef	22.2661	38.9636	500	2	M	98	14	4
PFO284	Cirrhitidae	Paracirrhites	forsteri	2015	08	19	Saudi Arabia	Al Fahal, Thuwal	coral reef	22.2661	38.9636	500	2	F	75	8	3
PFO285	Cirrhitidae	Paracirrhites	forsteri	2015	08	19	Saudi Arabia	Al Fahal, Thuwal	coral reef	22.2661	38.9636	500	2	M	91	13	4
PFO286	Cirrhitidae	Paracirrhites	forsteri	2015	08	19	Saudi Arabia	Al Fahal, Thuwal	coral reef	22.2661	38.9636	500	2	M	139	47	6
PFO287	Cirrhitidae	Paracirrhites	forsteri	2015	08	19	Saudi Arabia	Al Fahal, Thuwal	coral reef	22.2661	38.9636	500	2	M	109	22	5
PFO288	Cirrhitidae	Paracirrhites	forsteri	2015	08	19	Saudi Arabia	Al Fahal, Thuwal	coral reef	22.2661	38.9636	500	2	M	94	16	5
PFO289	Cirrhitidae	Paracirrhites	forsteri	2015	08	19	Saudi Arabia	Al Fahal, Thuwal	coral reef	22.2661	38.9636	500	2	M	80	8	3
PFO290	Cirrhitidae	Paracirrhites	forsteri	2015	08	19	Saudi Arabia	Al Fahal, Thuwal	coral reef	22.2661	38.9636	500	2	M	88	11	3
PFO291	Cirrhitidae	Paracirrhites	forsteri	2015	08	19	Saudi Arabia	Al Fahal, Thuwal	coral reef	22.2661	38.9636	500	2	U	93	14	3
PFO292	Cirrhitidae	Paracirrhites	forsteri	2015	08	19	Saudi Arabia	Al Fahal, Thuwal	coral reef	22.2661	38.9636	500	2	F	104	19	5
PFO293	Cirrhitidae	Paracirrhites	forsteri	2015	08	19	Saudi Arabia	Al Fahal, Thuwal	coral reef	22.2661	38.9636	500	2	U	74	7	2
PFO294	Cirrhitidae	Paracirrhites	forsteri	2015	08	19	Saudi Arabia	Al Fahal, Thuwal	coral reef	22.2661	38.9636	500	2	M	96	15	3
PFO295	Cirrhitidae	Paracirrhites	forsteri	2015	08	19	Saudi Arabia	Al Fahal, Thuwal	coral reef	22.2661	38.9636	500	2	M	114	24	6
PFO296	Cirrhitidae	Paracirrhites	forsteri	2015	08	19	Saudi Arabia	Al Fahal, Thuwal	coral reef	22.2661	38.9636	500	2	M	82	9	5
PFO297	Cirrhitidae	Paracirrhites	forsteri	2015	08	19	Saudi Arabia	Al Fahal, Thuwal	coral reef	22.2661	38.9636	500	3	F	67	4	2
PFO298	Cirrhitidae	Paracirrhites	forsteri	2015	08	19	Saudi Arabia	Al Fahal, Thuwal	coral reef	22.2661	38.9636	500	3	F	72	5	4
PFO299	Cirrhitidae	Paracirrhites	forsteri	2015	08	19	Saudi Arabia	Al Fahal, Thuwal	coral reef	22.2661	38.9636	500	3	M	76	7	3
PFO300	Cirrhitidae	Paracirrhites	forsteri	2015	08	19	Saudi Arabia	Al Fahal, Thuwal	coral reef	22.2661	38.9636	500	3	M	54	3	2
PFO301	Cirrhitidae	Paracirrhites	forsteri	2015	08	19	Saudi Arabia	Al Fahal, Thuwal	coral reef	22.2661	38.9636	500	3	F	79	8	4
PFO302	Cirrhitidae	Paracirrhites	forsteri	2015	08	19	Saudi Arabia	Al Fahal, Thuwal	coral reef	22.2661	38.9636	500	3	F	73	7	3
PFO303	Cirrhitidae	Paracirrhites	forsteri	2015	08	19	Saudi Arabia	Al Fahal, Thuwal	coral reef	22.2661	38.9636	500	3	F	75	7	3
PFO304	Cirrhitidae	Paracirrhites	forsteri	2015	08	19	Saudi Arabia	Al Fahal, Thuwal	coral reef	22.2661	38.9636	500	3	M	70	5	2
PFO305	Cirrhitidae	Paracirrhites	forsteri	2015	08	19	Saudi Arabia	Al Fahal, Thuwal	coral reef	22.2661	38.9636	500	4	F	106	17	5
PFO306	Cirrhitidae	Paracirrhites	forsteri	2015	08	19	Saudi Arabia	Al Fahal, Thuwal	coral reef	22.2661	38.9636	500	4	F	114	22	7
PFO307	Cirrhitidae	Paracirrhites	forsteri	2015	08	19	Saudi Arabia	Al Fahal, Thuwal	coral reef	22.2661	38.9636	500	4	F	102	20	7
PFO308	Cirrhitidae	Paracirrhites	forsteri	2015	08	19	Saudi Arabia	Al Fahal, Thuwal	coral reef	22.2661	38.9636	500	4	U	106	21	6
PFO309	Cirrhitidae	Paracirrhites	forsteri	2015	08	19	Saudi Arabia	Al Fahal, Thuwal	coral reef	22.2661	38.9636	500	4	F	103	16	5
PFO310	Cirrhitidae	Paracirrhites	forsteri	2015	08	19	Saudi Arabia	Al Fahal, Thuwal	coral reef	22.2661	38.9636	500	4	F	101	16	11
PFO311	Cirrhitidae	Paracirrhites	forsteri	2015	08	19	Saudi Arabia	Al Fahal, Thuwal	coral reef	22.2661	38.9636	500	4	M	87	12	3

## Sheet: Table S2
TABLE S2 Metadata for samples used in this study for genetic analysis. Unique material sample IDs, date collected and collection location including latitude and longitude are listed. Color morphs are defined as: Morph 1 = prominent yellow horizontal stripes across the majority of its body; Morph 2 = white ventral side and the dorsal half may vary in a combination of yellow, red, and black; Morph …
materialSampleID	family	genus	species	yearCollected	monthCollected	dayCollected	country	locality	habitat	decimalLatitude	decimalLongitude	coordinateUncertaintyInMeters	Color Morph	RADSeq	COI	CytB
PFO064	Cirrhitidae	Paracirrhites	forsteri	2013	05	11	Saudi Arabia	Al Fahal, Thuwal	coral reef	22.2661	38.9636	500	1	SRR12037154	MT612008	MT597038
PFO065	Cirrhitidae	Paracirrhites	forsteri	2013	05	11	Saudi Arabia	Al Fahal, Thuwal	coral reef	22.2661	38.9636	500	1	SRR12037153	MT612009	MT596962
PFO066	Cirrhitidae	Paracirrhites	forsteri	2013	05	11	Saudi Arabia	Al Fahal, Thuwal	coral reef	22.2661	38.9636	500	1	SRR12037142	MT612010	MT596963
PFO067	Cirrhitidae	Paracirrhites	forsteri	2013	05	11	Saudi Arabia	Al Fahal, Thuwal	coral reef	22.2661	38.9636	500	1	SRR12037131	MT612011	MT596964
PFO068	Cirrhitidae	Paracirrhites	forsteri	2013	05	11	Saudi Arabia	Al Fahal, Thuwal	coral reef	22.2661	38.9636	500	1	SRR12037120
PFO069	Cirrhitidae	Paracirrhites	forsteri	2013	05	11	Saudi Arabia	Al Fahal, Thuwal	coral reef	22.2661	38.9636	500	1	SRR12037109	MT611991
PFO070	Cirrhitidae	Paracirrhites	forsteri	2013	05	11	Saudi Arabia	Al Fahal, Thuwal	coral reef	22.2661	38.9636	500	1	SRR12037098
PFO071	Cirrhitidae	Paracirrhites	forsteri	2013	05	11	Saudi Arabia	Al Fahal, Thuwal	coral reef	22.2661	38.9636	500	2	SRR12037087	MT611992
PFO073	Cirrhitidae	Paracirrhites	forsteri	2013	05	11	Saudi Arabia	Al Fahal, Thuwal	coral reef	22.2661	38.9636	500	1	SRR12037076	MT612012	MT596965
PFO074	Cirrhitidae	Paracirrhites	forsteri	2013	05	11	Saudi Arabia	Al Fahal, Thuwal	coral reef	22.2661	38.9636	500	1	SRR12037068	MT612013	MT596966
PFO075	Cirrhitidae	Paracirrhites	forsteri	2013	05	11	Saudi Arabia	Al Fahal, Thuwal	coral reef	22.2661	38.9636	500	1	SRR12037152	MT611993	MT596967
PFO076	Cirrhitidae	Paracirrhites	forsteri	2013	05	11	Saudi Arabia	Al Fahal, Thuwal	coral reef	22.2661	38.9636	500	4	SRR12037151
PFO077	Cirrhitidae	Paracirrhites	forsteri	2013	05	11	Saudi Arabia	Al Fahal, Thuwal	coral reef	22.2661	38.9636	500	2	SRR12037150	MT611994
PFO078	Cirrhitidae	Paracirrhites	forsteri	2013	05	11	Saudi Arabia	Al Fahal, Thuwal	coral reef	22.2661	38.9636	500	2	SRR12037149	MT611995	MT597025
PFO079	Cirrhitidae	Paracirrhites	forsteri	2013	05	11	Saudi Arabia	Al Fahal, Thuwal	coral reef	22.2661	38.9636	500	2	SRR12037148	MT611996	MT597026
PFO080	Cirrhitidae	Paracirrhites	forsteri	2013	05	12	Saudi Arabia	Shi'b Nazar, Thuwal	coral reef	22.3285	38.8516	500	1	SRR12037147	MT612014	MT596968
PFO081	Cirrhitidae	Paracirrhites	forsteri	2013	05	12	Saudi Arabia	Shi'b Nazar, Thuwal	coral reef	22.3285	38.8516	500	1	SRR12037146	MT612015	MT596969
PFO082	Cirrhitidae	Paracirrhites	forsteri	2013	05	12	Saudi Arabia	Shi'b Nazar, Thuwal	coral reef	22.3285	38.8516	500	1	SRR12037145	MT612016	MT596970
PFO083	Cirrhitidae	Paracirrhites	forsteri	2013	05	12	Saudi Arabia	Shi'b Nazar, Thuwal	coral reef	22.3285	38.8516	500	1	SRR12037144	MT612017	MT596971
PFO084	Cirrhitidae	Paracirrhites	forsteri	2013	05	12	Saudi Arabia	Shi'b Nazar, Thuwal	coral reef	22.3285	38.8516	500	1	SRR12037143	MT611997	MT596972
PFO085	Cirrhitidae	Paracirrhites	forsteri	2013	05	12	Saudi Arabia	Shi'b Nazar, Thuwal	coral reef	22.3285	38.8516	500	1	SRR12037141	MT612018	MT596973
PFO086	Cirrhitidae	Paracirrhites	forsteri	2013	05	12	Saudi Arabia	Shi'b Nazar, Thuwal	coral reef	22.3285	38.8516	500	1	SRR12037140	MT612019	MT596974
PFO087	Cirrhitidae	Paracirrhites	forsteri	2013	05	12	Saudi Arabia	Shi'b Nazar, Thuwal	coral reef	22.3285	38.8516	500	1	SRR12037139	MT612020	MT596975
PFO088	Cirrhitidae	Paracirrhites	forsteri	2013	05	12	Saudi Arabia	Shi'b Nazar, Thuwal	coral reef	22.3285	38.8516	500	1	SRR12037138
PFO092	Cirrhitidae	Paracirrhites	forsteri	2013	05	12	Saudi Arabia	Shi'b Nazar, Thuwal	coral reef	22.3285	38.8516	500	2	SRR12037137	MT612021	MT597027
PFO093	Cirrhitidae	Paracirrhites	forsteri	2013	05	12	Saudi Arabia	Shi'b Nazar, Thuwal	coral reef	22.3285	38.8516	500	2	SRR12037136	MT611998	MT597028
PFO094	Cirrhitidae	Paracirrhites	forsteri	2013	05	12	Saudi Arabia	Shi'b Nazar, Thuwal	coral reef	22.3285	38.8516	500	2	SRR12037135	MT611999
PFO095	Cirrhitidae	Paracirrhites	forsteri	2013	05	12	Saudi Arabia	Shi'b Nazar, Thuwal	coral reef	22.3285	38.8516	500	2	SRR12037134	MT612022	MT597029
PFO096	Cirrhitidae	Paracirrhites	forsteri	2013	05	12	Saudi Arabia	Shi'b Nazar, Thuwal	coral reef	22.3285	38.8516	500	2	SRR12037133	MT612023	MT597030
PFO097	Cirrhitidae	Paracirrhites	forsteri	2013	05	12	Saudi Arabia	Shi'b Nazar, Thuwal	coral reef	22.3285	38.8516	500	2	SRR12037132		MT597031
PFO098	Cirrhitidae	Paracirrhites	forsteri	2013	05	12	Saudi Arabia	Shi'b Nazar, Thuwal	coral reef	22.3285	38.8516	500	2	SRR12037130	MT612024	MT597032
PFO099	Cirrhitidae	Paracirrhites	forsteri	2013	05	12	Saudi Arabia	Shi'b Nazar, Thuwal	coral reef	22.3285	38.8516	500	2	SRR12037129	MT612025	MT597033
PFO118	Cirrhitidae	Paracirrhites	forsteri	2014	09	08	Saudi Arabia	Al Fahal, Thuwal	coral reef	22.2661	38.9636	500	1		MT612026	MT596976
PFO119	Cirrhitidae	Paracirrhites	forsteri	2014	09	08	Saudi Arabia	Al Fahal, Thuwal	coral reef	22.2661	38.9636	500	1		MT612027	MT596977
PFO120	Cirrhitidae	Paracirrhites	forsteri	2014	06	04	Saudi Arabia	Abu Madafi, Thuwal	coral reef	22.0718	38.7732	500	1	SRR12037128	MT612000	MT596978
PFO121	Cirrhitidae	Paracirrhites	forsteri	2014	06	04	Saudi Arabia	Abu Madafi, Thuwal	coral reef	22.0718	38.7732	500	1	SRR12037127	MT612028	MT596979
PFO122	Cirrhitidae	Paracirrhites	forsteri	2014	05	31	Saudi Arabia	Dohra, Al Lith	coral reef	19.8289	39.8985	500	1	SRR12037126	MT612029	MT596980
PFO123	Cirrhitidae	Paracirrhites	forsteri	2014	05	31	Saudi Arabia	Dohra, Al Lith	coral reef	19.8289	39.8985	500	1	SRR12037125	MT612030	MT596981
PFO124	Cirrhitidae	Paracirrhites	forsteri	2014	05	31	Saudi Arabia	Dohra, Al Lith	coral reef	19.8289	39.8985	500	1	SRR12037124	MT612031	MT596982
PFO125	Cirrhitidae	Paracirrhites	forsteri	2014	05	31	Saudi Arabia	Dohra, Al Lith	coral reef	19.8289	39.8985	500	1	SRR12037123	MT612032	MT596983
PFO126	Cirrhitidae	Paracirrhites	forsteri	2014	09	08	Saudi Arabia	Al Fahal, Thuwal	coral reef	22.2661	38.9636	500	1
PFO127	Cirrhitidae	Paracirrhites	forsteri	2014	09	08	Saudi Arabia	Al Fahal, Thuwal	coral reef	22.2661	38.9636	500	1	SRR12037122	MT612033	MT596984
PFO128	Cirrhitidae	Paracirrhites	forsteri	2014	06	01	Saudi Arabia	Malathu, Al Lith	coral reef	19.7513	39.9111	500	1	SRR12037121	MT612001	MT596985
PFO129	Cirrhitidae	Paracirrhites	forsteri	2014	09	18	Saudi Arabia	Qita Al Kirsh, Thuwal	coral reef	22.4306	38.9952	500	1	SRR12037119	MT612034	MT596986
PFO130	Cirrhitidae	Paracirrhites	forsteri	2014	09	18	Saudi Arabia	Qita Al Kirsh, Thuwal	coral reef	22.4306	38.9952	500	4		MT612035	MT596987
PFO131	Cirrhitidae	Paracirrhites	forsteri	2014	06	01	Saudi Arabia	Malathu, Al Lith	coral reef	19.7513	39.9111	500	4	SRR12037118	MT612036	MT596988
PFO132	Cirrhitidae	Paracirrhites	forsteri	2014	06	02	Saudi Arabia	Mar Mar, Al Lith	coral reef	19.8434	39.9336	500	4		MT612002	MT596989
PFO133	Cirrhitidae	Paracirrhites	forsteri	2014	06	02	Saudi Arabia	Mar Mar, Al Lith	coral reef	19.8434	39.9336	500	4	SRR12037117	MT612037
PFO134	Cirrhitidae	Paracirrhites	forsteri	2014	09	10	Saudi Arabia	Um Al-Balm, Thuwal	coral reef	22.1937	38.9495	500	4	SRR12037116	MT612038	MT596990
PFO135	Cirrhitidae	Paracirrhites	forsteri	2014	09	10	Saudi Arabia	Um Al-Balm, Thuwal	coral reef	22.1937	38.9495	500	4	SRR12037115	MT612003	MT596991
PFO136	Cirrhitidae	Paracirrhites	forsteri	2014	09	16	Saudi Arabia	Um Al-Balm, Thuwal	coral reef	22.1937	38.9495	500	4		MT612039	MT596992
PFO137	Cirrhitidae	Paracirrhites	forsteri	2014	09	16	Saudi Arabia	Abu Madafi, Thuwal	coral reef	22.0718	38.7732	500	4		MT612040	MT596993
PFO138	Cirrhitidae	Paracirrhites	forsteri	2014	09	16	Saudi Arabia	Abu Madafi, Thuwal	coral reef	22.0718	38.7732	500	4	SRR12037114	MT612041	MT596994
PFO139	Cirrhitidae	Paracirrhites	forsteri	2014	09	16	Saudi Arabia	Abu Madafi, Thuwal	coral reef	22.0718	38.7732	500	4	SRR12037113		MT596995
PFO140	Cirrhitidae	Paracirrhites	forsteri	2014	09	16	Saudi Arabia	Abu Madafi, Thuwal	coral reef	22.0718	38.7732	500	4	SRR12037112	MT612042	MT596996
PFO141	Cirrhitidae	Paracirrhites	forsteri	2014	09	16	Saudi Arabia	Abu Madafi, Thuwal	coral reef	22.0718	38.7732	500	4	SRR12037111
PFO142	Cirrhitidae	Paracirrhites	forsteri	2014	09	16	Saudi Arabia	Abu Madafi, Thuwal	coral reef	22.0718	38.7732	500	4	SRR12037110
PFO143	Cirrhitidae	Paracirrhites	forsteri	2014	09	16	Saudi Arabia	Abu Madafi, Thuwal	coral reef	22.0718	38.7732	500	4	SRR12037108	MT612043	MT596997
PFO144	Cirrhitidae	Paracirrhites	forsteri	2014	09	16	Saudi Arabia	Abu Madafi, Thuwal	coral reef	22.0718	38.7732	500	4	SRR12037107	MT612044	MT597039
PFO145	Cirrhitidae	Paracirrhites	forsteri	2014	09	16	Saudi Arabia	Abu Madafi, Thuwal	coral reef	22.0718	38.7732	500	4	SRR12037106
PFO146	Cirrhitidae	Paracirrhites	forsteri	2014	09	18	Saudi Arabia	Shi'b Nazar, Thuwal	coral reef	22.3285	38.8516	500	4	SRR12037105	MT612045	MT596998
PFO147	Cirrhitidae	Paracirrhites	forsteri	2014	09	11	Saudi Arabia	Shi'b Nazar, Thuwal	coral reef	22.3285	38.8516	500	4		MT612046	MT597023
PFO148	Cirrhitidae	Paracirrhites	forsteri	2014	09	15	Saudi Arabia	Abu Madafi, Thuwal	coral reef	22.0718	38.7732	500	4		MT612047	MT597024
PFO149	Cirrhitidae	Paracirrhites	forsteri	2014	09	16	Saudi Arabia	Abu Madafi, Thuwal	coral reef	22.0718	38.7732	500	4
PFO150	Cirrhitidae	Paracirrhites	forsteri	2014	06	01	Saudi Arabia	Long Reef, Al Lith	coral reef	19.7664	39.8922	500	2	SRR12037104	MT612048	MT597034
PFO151	Cirrhitidae	Paracirrhites	forsteri	2014	05	31	Saudi Arabia	Dohra, Al Lith	coral reef	19.8289	39.8985	500	2	SRR12037103	MT612049	MT597035
PFO152	Cirrhitidae	Paracirrhites	forsteri	2014	05	31	Saudi Arabia	Dohra, Al Lith	coral reef	19.8289	39.8985	500	2	SRR12037102	MT612050	MT597036
PFO153	Cirrhitidae	Paracirrhites	forsteri	2014	05	31	Saudi Arabia	Dohra, Al Lith	coral reef	19.8289	39.8985	500	2	SRR12037101	MT612004	MT597037
PFO154	Cirrhitidae	Paracirrhites	forsteri	2014	06	02	Saudi Arabia	Mar Mar, Al Lith	coral reef	19.8434	39.9336	500	2	SRR12037100	MT612051
PFO155	Cirrhitidae	Paracirrhites	forsteri	2014	06	02	Saudi Arabia	Mar Mar, Al Lith	coral reef	19.8434	39.9336	500	2	SRR12037099
PFO156	Cirrhitidae	Paracirrhites	forsteri	2014	05	31	Saudi Arabia	Dohra, Al Lith	coral reef	19.8289	39.8985	500	3	SRR12037097	MT612052	MT596999
PFO157	Cirrhitidae	Paracirrhites	forsteri	2014	06	01	Saudi Arabia	Long Reef, Al Lith	coral reef	19.7664	39.8922	500	3	SRR12037096	MT612053
PFO158	Cirrhitidae	Paracirrhites	forsteri	2014	06	01	Saudi Arabia	Al Jadir, Al Lith	coral reef	19.7885	39.9568	500	3	SRR12037095	MT612054	MT597000
PFO159	Cirrhitidae	Paracirrhites	forsteri	2014	06	02	Saudi Arabia	Mar Mar, Al Lith	coral reef	19.8434	39.9336	500	3	SRR12037094		MT597001
PFO160	Cirrhitidae	Paracirrhites	forsteri	2014	09	15	Saudi Arabia	Abu Madafi, Thuwal	coral reef	22.0718	38.7732	500	3	SRR12037093	MT612055	MT597002
PFO161	Cirrhitidae	Paracirrhites	forsteri	2014	09	15	Saudi Arabia	Abu Madafi, Thuwal	coral reef	22.0718	38.7732	500	3	SRR12037092	MT612056	MT597003
PFO162	Cirrhitidae	Paracirrhites	forsteri	2014	09	15	Saudi Arabia	Abu Madafi, Thuwal	coral reef	22.0718	38.7732	500	3	SRR12037091	MT612005	MT597004
PFO163	Cirrhitidae	Paracirrhites	forsteri	2014	09	15	Saudi Arabia	Abu Madafi, Thuwal	coral reef	22.0718	38.7732	500	3	SRR12037090	MT612057	MT597005
PFO164	Cirrhitidae	Paracirrhites	forsteri	2014	09	16	Saudi Arabia	Abu Madafi, Thuwal	coral reef	22.0718	38.7732	500	3	SRR12037089	MT612058	MT597006
PFO165	Cirrhitidae	Paracirrhites	forsteri	2014	09	16	Saudi Arabia	Abu Madafi, Thuwal	coral reef	22.0718	38.7732	500	3	SRR12037088	MT612059	MT597007
PFO166	Cirrhitidae	Paracirrhites	forsteri	2014	09	16	Saudi Arabia	Abu Madafi, Thuwal	coral reef	22.0718	38.7732	500	3	SRR12037086	MT612060	MT597008
PFO167	Cirrhitidae	Paracirrhites	forsteri	2014	09	16	Saudi Arabia	Abu Madafi, Thuwal	coral reef	22.0718	38.7732	500	3	SRR12037085	MT612061	MT597009
PFO168	Cirrhitidae	Paracirrhites	forsteri	2014	09	16	Saudi Arabia	Abu Madafi, Thuwal	coral reef	22.0718	38.7732	500	3	SRR12037084	MT612062	MT597010
PFO169	Cirrhitidae	Paracirrhites	forsteri	2014	09	16	Saudi Arabia	Abu Madafi, Thuwal	coral reef	22.0718	38.7732	500	3		MT612063	MT597011
PFO170	Cirrhitidae	Paracirrhites	forsteri	2014	09	16	Saudi Arabia	Abu Madafi, Thuwal	coral reef	22.0718	38.7732	500	3	SRR12037083	MT612064
PFO171	Cirrhitidae	Paracirrhites	forsteri	2014	09	16	Saudi Arabia	Abu Madafi, Thuwal	coral reef	22.0718	38.7732	500	3	SRR12037082	MT612006	MT597012
PFO172	Cirrhitidae	Paracirrhites	forsteri	2014	09	16	Saudi Arabia	Abu Madafi, Thuwal	coral reef	22.0718	38.7732	500	3	SRR12037081	MT612065	MT597013
PFO173	Cirrhitidae	Paracirrhites	forsteri	2014	09	16	Saudi Arabia	Abu Madafi, Thuwal	coral reef	22.0718	38.7732	500	3	SRR12037080	MT612066	MT597014
PFO174	Cirrhitidae	Paracirrhites	forsteri	2014	09	16	Saudi Arabia	Abu Madafi, Thuwal	coral reef	22.0718	38.7732	500	3	SRR12037079	MT612067	MT597015
PFO175	Cirrhitidae	Paracirrhites	forsteri	2014	09	16	Saudi Arabia	Um Al-Balm, Thuwal	coral reef	22.1937	38.9495	500	3	SRR12037078	MT612068
PFO176	Cirrhitidae	Paracirrhites	forsteri	2014	09	16	Saudi Arabia	Um Al-Balm, Thuwal	coral reef	22.1937	38.9495	500	3	SRR12037077	MT612069	MT597016
PFO177	Cirrhitidae	Paracirrhites	forsteri	2014	09	16	Saudi Arabia	Um Al-Balm, Thuwal	coral reef	22.1937	38.9495	500	3	SRR12037075	MT612070	MT597017
PFO178	Cirrhitidae	Paracirrhites	forsteri	2014	09	16	Saudi Arabia	Um Al-Balm, Thuwal	coral reef	22.1937	38.9495	500	3	SRR12037074	MT612071	MT597018
PFO179	Cirrhitidae	Paracirrhites	forsteri	2014	09	16	Saudi Arabia	Um Al-Balm, Thuwal	coral reef	22.1937	38.9495	500	3	SRR12037073	MT612007	MT597019
PFO180	Cirrhitidae	Paracirrhites	forsteri	2014	09	16	Saudi Arabia	Um Al-Balm, Thuwal	coral reef	22.1937	38.9495	500	3	SRR12037072	MT612072
PFO181	Cirrhitidae	Paracirrhites	forsteri	2014	09	16	Saudi Arabia	Um Al-Balm, Thuwal	coral reef	22.1937	38.9495	500	3	SRR12037071	MT612073	MT597020
PFO182	Cirrhitidae	Paracirrhites	forsteri	2014	09	16	Saudi Arabia	Um Al-Balm, Thuwal	coral reef	22.1937	38.9495	500	3	SRR12037070	MT612074	MT597021
PFO183	Cirrhitidae	Paracirrhites	forsteri	2014	09	16	Saudi Arabia	Um Al-Balm, Thuwal	coral reef	22.1937	38.9495	500	3	SRR12037069	MT612075	MT597022
